# Supplementary material for: Mycoheterotrophic continuum in rhizoctonia associations: genetic divergence and carbon acquisition variation among Odontochilus orchids
Source: Ann Bot. 2025 May 14;136(2):407–17. doi: 10.1093/aob/mcaf100 (PMC12445861; doi:10.1093/aob/mcaf100)
Supplement: mcaf100_Supplementary_Data [file mcaf100_supplementary_data.xlsx]

## Sheet: Table S1
Table S1. Detailed information on the samples for MIG-seq analysis.
Species	Sample ID	Collector	Collection date	Sampling locality	Population name	Population code	Latitude	Longitude
Odontochilus aff. fissus	Kuh34-1	Masayuki Ishibashi, Kenji Suetsugu	20220718	Japan: Tokyo Pref., Hachijo Town, Mitsune	Hachiio Island	HCJ	33.1	139.83
Odontochilus aff. fissus	Kuh34-2	Masayuki Ishibashi, Kenji Suetsugu	20220718	Japan: Tokyo Pref., Hachijo Town, Mitsune	Hachiio Island	HCJ	33.1	139.83
Odontochilus fissus	Kuh33-1	Masayuki Ishibashi, Kenji Suetsugu	20220718	Japan: Tokyo Pref., Hachijo Town, Mitsune	Hachiio Island	HCJ	33.1	139.83
Odontochilus fissus	Kuh33-2	Masayuki Ishibashi, Kenji Suetsugu	20220718	Japan: Tokyo Pref., Hachijo Town, Mitsune	Hachiio Island	HCJ	33.1	139.83
Odontochilus fissus	Kuh7-1	Mayumi Sugiura	20200713	Japan: Tokyo Pref., Hachijo Town, Mitsune	Hachiio Island	HCJ	33.1	139.83
Odontochilus fissus	Kuh7-2	Mayumi Sugiura	20200713	Japan: Tokyo Pref., Hachijo Town, Mitsune	Hachiio Island	HCJ	33.1	139.83
Odontochilus fissus	Kuh7-3	Mayumi Sugiura	20200713	Japan: Tokyo Pref., Hachijo Town, Mitsune	Hachiio Island	HCJ	33.1	139.83
Odontochilus fissus	Kuh7-4	Mayumi Sugiura	20200713	Japan: Tokyo Pref., Hachijo Town, Mitsune	Hachiio Island	HCJ	33.1	139.83
Odontochilus fissus	Kuh8-1	Nobumasa Ogawa	20200726	Japan: Tokyo Pref., Oshima Town	Oshima Island	IZU	34.74	139.39
Odontochilus fissus	Kuh8-2	Nobumasa Ogawa	20200726	Japan: Tokyo Pref., Oshima Town	Oshima Island	IZU	34.74	139.39
Odontochilus nakaianus	Kuh35	Koji Tanaka	20220723	Japan: Fukuoka Pref., Chikuzen City, Kubote	Kubote	KBT	33.52	131.01
Odontochilus nakaianus	Kuh11-1	Yoshiaki Kitada	20200807	Japan: Yamanashi Pref., Minamitsuru District, Narusawa Village, Fuji Fuketsu	Fuji Fuketsu	FJF	35.47	138.67
Odontochilus nakaianus	Kuh11-2	Yoshiaki Kitada	20200807	Japan: Yamanashi Pref., Minamitsuru District, Narusawa Village, Fuji Fuketsu	Fuji Fuketsu	FJF	35.47	138.67
Odontochilus nakaianus	Kuh11-3	Yoshiaki Kitada	20200807	Japan: Yamanashi Pref., Minamitsuru District, Narusawa Village, Fuji Fuketsu	Fuji Fuketsu	FJF	35.47	138.67
Odontochilus nakaianus	Kuh11-4	Yoshiaki Kitada	20200807	Japan: Yamanashi Pref., Minamitsuru District, Narusawa Village, Fuji Fuketsu	Fuji Fuketsu	FJF	35.47	138.67
Odontochilus nakaianus	Kuh11-5	Yoshiaki Kitada	20200807	Japan: Yamanashi Pref., Minamitsuru District, Narusawa Village, Fuji Fuketsu	Fuji Fuketsu	FJF	35.47	138.67
Odontochilus nakaianus	Kuh12-1	Yoshiaki Kitada	20200807	Japan: Yamanashi Pref., Minamitsuru District, Narusawa Village, Fuji Fuketsu	Fuji Fuketsu	FJF	35.47	138.67
Odontochilus nakaianus	Kuh12-2	Yoshiaki Kitada	20200807	Japan: Yamanashi Pref., Minamitsuru District, Narusawa Village, Fuji Fuketsu	Fuji Fuketsu	FJF	35.47	138.67
Odontochilus nakaianus	Kuh12-3	Yoshiaki Kitada	20200807	Japan: Yamanashi Pref., Minamitsuru District, Narusawa Village, Fuji Fuketsu	Fuji Fuketsu	FJF	35.47	138.67
Odontochilus nakaianus	Kuh12-4	Yoshiaki Kitada	20200807	Japan: Yamanashi Pref., Minamitsuru District, Narusawa Village, Fuji Fuketsu	Fuji Fuketsu	FJF	35.47	138.67
Odontochilus nakaianus	Kuh12-5	Yoshiaki Kitada	20200807	Japan: Yamanashi Pref., Minamitsuru District, Narusawa Village, Fuji Fuketsu	Fuji Fuketsu	FJF	35.47	138.67
Odontochilus nakaianus	Kuh15-1	Nobuo Hisae	20200911	Japan: Kanagawa Pref., Ashigarakami District, Yamakita Town, Youkisawa	Youkisawa	YUK	35.49	139.08
Odontochilus nakaianus	Kuh15-2	Nobuo Hisae	20200911	Japan: Kanagawa Pref., Ashigarakami District, Yamakita Town, Youkisawa	Youkisawa	YUK	35.49	139.08
Odontochilus nakaianus	Kuh10-1	Yoshiaki Kitada	20200803	Japan: Saitama Pref., Kodama District, Kamikawa Town, Yano	Yano	YNO	36.12	139.01
Odontochilus nakaianus	Kuh10-2	Yoshiaki Kitada	20200803	Japan: Saitama Pref., Kodama District, Kamikawa Town, Yano	Yano	YNO	36.12	139.01
Odontochilus nakaianus	Kuh10-3	Yoshiaki Kitada	20200803	Japan: Saitama Pref., Kodama District, Kamikawa Town, Yano	Yano	YNO	36.12	139.01
Odontochilus nakaianus	Kuh10-4	Yoshiaki Kitada	20200803	Japan: Saitama Pref., Kodama District, Kamikawa Town, Yano	Yano	YNO	36.12	139.01
Odontochilus nakaianus	Kuh10-5	Yoshiaki Kitada	20200803	Japan: Saitama Pref., Kodama District, Kamikawa Town, Yano	Yano	YNO	36.12	139.01
Odontochilus nakaianus	Kuh10-6	Yoshiaki Kitada	20200803	Japan: Saitama Pref., Kodama District, Kamikawa Town, Yano	Yano	YNO	36.12	139.01
Odontochilus nakaianus	Kuh10-7	Yoshiaki Kitada	20200803	Japan: Saitama Pref., Kodama District, Kamikawa Town, Yano	Yano	YNO	36.12	139.01
Odontochilus nakaianus	Kuh10-8	Yoshiaki Kitada	20200803	Japan: Saitama Pref., Kodama District, Kamikawa Town, Yano	Yano	YNO	36.12	139.01
Odontochilus nakaianus	Kuh10-9	Yoshiaki Kitada	20200803	Japan: Saitama Pref., Kodama District, Kamikawa Town, Yano	Yano	YNO	36.12	139.01
Odontochilus nakaianus	Kuh10-10	Yoshiaki Kitada	20200803	Japan: Saitama Pref., Kodama District, Kamikawa Town, Yano	Yano	YNO	36.12	139.01
Odontochilus nakaianus	Kuh13-1	Masayuki Matsui	20200809	Japan: Gunma Pref., Fujioka City, Kamihino	Kamihino	KMH	36.17	138.91
Odontochilus nakaianus	Kuh13-2	Masayuki Matsui	20200809	Japan: Gunma Pref., Fujioka City, Kamihino	Kamihino	KMH	36.17	138.91
Odontochilus nakaianus	Kuh13-3	Masayuki Matsui	20200809	Japan: Gunma Pref., Fujioka City, Kamihino	Kamihino	KMH	36.17	138.91
Odontochilus nakaianus	Kuh14-1	Masayuki Matsui	20200809	Japan: Gunma Pref., Fujioka City, Kamihino	Kamihino	KMH	36.17	138.91
Odontochilus nakaianus	Kuh9-1	Masayuki Matsui	20200803	Japan: Nagano Pref., Kitasaku District, Karuizawa	Karuizawa	KRI	36.2	138.31
Odontochilus nakaianus	Kuh9-2	Masayuki Matsui	20200803	Japan: Nagano Pref., Kitasaku District, Karuizawa	Karuizawa	KRI	36.2	138.31
Odontochilus nakaianus	Kuh9-3	Masayuki Matsui	20200803	Japan: Nagano Pref., Kitasaku District, Karuizawa	Karuizawa	KRI	36.2	138.31
Odontochilus nakaianus	Kuh9-4	Masayuki Matsui	20200803	Japan: Nagano Pref., Kitasaku District, Karuizawa	Karuizawa	KRI	36.2	138.31
Odontochilus nakaianus	Kuh32	Tatsuyoshi Hirano	20220711	Japan: Ishikawa Pref., Hosu District, Noto Town, Kitakawachi	Noto	NOT	37.39	137
Odontochilus nakaianus	Kuh38-1	Takuya Kikuchi, Sadatoshi Okita	20220806	Japan: Akita Pref., Semboku City, Tazawako, Sashimaki	Tazawako	TZW	39.66	140.68
Odontochilus nakaianus	Kuh38-2	Takuya Kikuchi, Sadatoshi Okita	20220806	Japan: Akita Pref., Semboku City, Tazawako, Sashimaki	Tazawako	TZW	39.66	140.68

## Sheet: Table S2
Table S2. The sequencing reads of OTUs detected in each sample.
Plant species	Individual ID	Plant phenotype	Isolation source	Ceratobasidiaceae OTU1	Ceratobasidiaceae OTU2	Ceratobasidiaceae OTU3	Ceratobasidiaceae OTU4	Ceratobasidiaceae OTU5	Serendipita OTU1	Clitopilus OTU1	Clavaria OTU1	Auriculariales OTU1	Russula OTU1	Sebacina OTU1	Psathyrella OTU1
Odontochilus aff. fissus	Kuh34-1	wild type	rhizome	2157	928	0	31	13	0	0	0	0	0	0	0
Odontochilus aff. fissus	Kuh34-2	wild type	rhizome	99	4240	17	8	9	0	3928	3	0	0	0	0
Odontochilus aff. fissus	Kuh34-3	wild type	rhizome	380	4180	557	13	11	5	0	0	0	0	0	0
Odontochilus aff. fissus	Kuh34-4	wild type	rhizome	3542	413	0	15	4	19	0	0	15	0	0	0
Odontochilus aff. fissus	Kuh34-5	wild type	rhizome	3411	541	681	14	4	0	0	0	0	0	0	0
Odontochilus nakaianus	121-1	wild type	rhizome	4792	0	0	0	0	0	0	0	0	2	268	0
Odontochilus nakaianus	121-2	wild type	rhizome	6818	0	0	0	0	0	0	0	0	7	20	698
Odontochilus nakaianus	121-3	wild type	rhizome	11335	0	0	0	0	0	0	0	0	115	140	0
Odontochilus nakaianus	121-4	albino	rhizome	16272	0	0	0	0	0	0	0	0	146	0	0
Odontochilus nakaianus	121-5	albino	rhizome	13934	0	0	0	0	0	0	0	0	151	75	0
Odontochilus nakaianus	121-6	albino	rhizome	11615	0	0	0	0	0	0	0	0	104	0	0
Odontochilus nakaianus	121-7	wild type	protocorm	12503	0	0	0	0	0	0	0	0	58	0	0
Odontochilus nakaianus	121-8	wild type	protocorm	13497	0	0	0	0	0	0	0	0	0	0	0

## Sheet: Table S3
Table S3. Values of δ13C, δ15N, ε13C, ε15N, and C and N concentrations in Odontochilus aff. fissus, O. fissus and their neighboring autotrophic plants.
Plot No.	Plant species	δ13C (‰)	δ15N (‰)	ε13C (‰)	ε15N (‰)	C (mmol/g)	N (mmol/g)
1	Odontochilus aff. fissus (reddish scale leaf)	-26.0695	3.89127	8.38256	8.38869	37.121	2.81162
	Odontochilus aff. fissus (reddish scale leaf)	-27.3148	4.25079	7.13726	8.74822	38.791	2.72394
	Odontochilus fissus	-27.7384	5.68679	6.71373	10.1842	36.0828	3.0149
	Arisaema thunbergii subsp. urashima	-34.9157	-5.14508	-0.463579	-0.647653	35.9739	1.99292
	Myrsine seguinii	-34.3081	-4.63677	0.143975	-0.139338	40.0632	0.559378
	Viola grypoceras var. hichitoana	-34.1325	-3.71044	0.319604	0.786991	35.6132	2.08495
2	Odontochilus aff. fissus (reddish scale leaf)	-25.7911	3.86486	8.68857	8.45428	36.6907	2.97175
	Odontochilus fissus	-31.3888	1.89421	3.09087	6.48363	42.7472	1.97997
	Arisaema thunbergii subsp. urashima	-35.0801	-4.92796	-0.600407	-0.338538	36.3291	1.88955
	Myrsine seguinii	-33.5719	-3.95597	0.907758	0.633449	40.4951	0.587068
	Viola grypoceras var. hichitoana	-34.787	-4.88433	-0.307351	-0.29491	34.8623	1.79046
3	Odontochilus aff. fissus (reddish scale leaf)	-27.5423	4.24301	6.88766	8.76851	40.3189	2.59147
	Arisaema thunbergii subsp. urashima	-35.0821	-5.23741	-0.652143	-0.711911	36.8167	1.9722
	Myrsine seguinii	-33.7915	-4.04728	0.638528	0.478215	40.2689	0.557874
	Viola grypoceras var. hichitoana	-34.4164	-4.2918	0.0136147	0.233696	35.182	1.85634
4	Odontochilus aff. fissus (green leaf)	-28.8912	3.35017	5.53845	7.86788	50.979	2.46816
	Odontochilus fissus	-30.7966	0.538709	3.63307	5.05643	36.0839	2.5751
	Arisaema thunbergii subsp. urashima	-35.0117	-5.07507	-0.582027	-0.557354	36.3085	1.92496
	Myrsine seguinii	-33.4851	-4.38515	0.944517	0.132574	40.8337	0.502084
	Viola grypoceras var. hichitoana	-34.7921	-4.09294	-0.36249	0.424779	34.4121	1.43567

## Sheet: Table S4
Table S4. Values of δ13C, δ15N, ε13C, ε15N, and C and N concentrations in Odontochilus nakaianus and its neighboring autotrophic plants.
Plot No.	Plant species	δ13C (‰)	δ15N (‰)	ε13C (‰)	ε15N (‰)	C (mmol/g)	N (mmol/g)
1	Odontochilus nakaianus (green plant)	-29.8296	0.762935	4.96724	6.45211	38.8445	3.18545
	Odontochilus nakaianus (protocorm)	-25.8708	-0.0568616	8.92605	5.63231	36.955	4.24618
	Chloranthus serratus	-34.0513	-4.87321	0.745547	0.815967	39.4592	1.08825
	Disporum smilacinum	-35.5077	-5.96716	-0.71087	-0.277987	39.0583	1.3334
	Gamblea innovans	-34.8315	-6.22716	-0.0346766	-0.53798	39.045	1.20556
2	Odontochilus nakaianus (green plant)	-28.4266	0.981074	6.55449	6.09334	36.5179	3.23341
	Odontochilus nakaianus (albino plant)	-26.0719	1.05717	8.90915	6.16944	38.0616	3.57022
	Chloranthus serratus	-35.5852	-5.22679	-0.604121	-0.114521	38.7084	1.23134
	Disporum smilacinum	-35.7005	-4.5311	-0.719369	0.581165	38.4866	1.92989
	Gamblea innovans	-33.6576	-5.57891	1.32349	-0.466644	39.1863	0.96366
3	Odontochilus nakaianus (green plant)	-30.5025	1.66491	4.84202	6.96786	37.3522	2.17202
	Odontochilus nakaianus (albino plant)	-25.637	2.09409	9.70756	7.39703	36.077	3.80654
	Odontochilus nakaianus (protocorm)	-24.9324	-0.190789	10.4121	5.11215	36.4961	4.08609
	Chloranthus serratus	-36.0717	-5.04297	-0.727189	0.259976	39.0881	1.32298
	Disporum smilacinum	-35.5465	-5.70311	-0.20194	-0.400164	38.4902	1.44866
	Gamblea innovans	-34.4154	-5.16276	0.929129	0.140188	36.8966	0.872215
4	Odontochilus nakaianus (albino plant)	-28.4031	2.11844	6.59192	7.49173	50.9058	1.55705
	Chloranthus serratus	-34.8937	-5.24785	0.10131	0.125433	39.3266	1.12868
	Disporum smilacinum	-35.779	-5.13031	-0.783963	0.242979	39.4213	1.80257
	Gamblea innovans	-34.3124	-5.7417	0.682653	-0.368412	39.2572	1.16929
